# Supplementary material for: Synthesis, Computational Study, and In Vitro α-Glucosidase Inhibitory Action of 1,3,4-Thiadiazole Derivatives of 3-Aminopyridin-2(1H)-ones
Source: Pharmaceuticals (Basel). 2024 Mar 15;17(3):377. doi: 10.3390/ph17030377 (PMC10974052; doi:10.3390/ph17030377)
Supplement: Supplementary file 1 [file pharmaceuticals-17-00377-s001.zip]

Archive with 1 entries (1 files):
- pharmaceuticals-2816382-supplementary.pdf
